# Supplementary material for: Generation and Characterization of Human iPSC-Derived Astrocytes with Potential for Modeling X-Linked Adrenoleukodystrophy Phenotypes
Source: Int J Mol Sci. 2025 Feb 13;26(4):1576. doi: 10.3390/ijms26041576 (PMC11855073; doi:10.3390/ijms26041576)
Supplement: Supplementary file 1 [file ijms-26-01576-s001.zip]

Archive with 1 entries (1 files):
- ijms-3415644-supplementary.pdf
